# Supplementary material for: Non-Destructive Characterization of Cultural Heritage Materials Using a Modified Acoustic Resonance Approach
Source: Materials (Basel). 2026 May 28;19(11):2291. doi: 10.3390/ma19112291 (PMC13258167; doi:10.3390/ma19112291)
Supplement: Supplementary file 1 [file materials-19-02291-s001.zip › Suplementary material.xlsx]

## Sheet:  Stone C215
						a													T from tabele 1 of standard C215
				L	b	t		MARM - modified acoustic resonance method																	UT - Ultrasonic Testing
		Sample	mass [kg]	length [m]	width [m]	height [m]	density [kg/m^3]	logitudinal [Hz]	transversal [Hz]	torsional [Hz]	MOE long	MOE tra	MOE tor	Poisson			K	K/L	T		R		microseconds		Velocity	MOE long
		1	2.0117	0.3004	0.0514	0.0473	2754.48	9265	2730	5336	8.53473e+10	8.4859e+10	3.39302e+10	0.257688			0.0136547	0.0454552	1.2		1.19855		53.7		5594.04	8.61966e+10
		2	1.89	0.3003	0.0502	0.0451	2779.88	9249	2621	5290	8.57801e+10	8.16548e+10	3.3798e+10	0.269011			0.0130196	0.0433554	1.13		1.20443		53.7		5592.18	8.69337e+10
		3	1.8833	0.299	0.0508	0.0445	2786.28	9217	2591	5239	8.46459e+10	8.07379e+10	3.31366e+10	0.277226			0.0128464	0.0429646	1.13		1.21167		53.4		5599.25	8.73543e+10
		4	1.8922	0.3005	0.0503	0.0449	2788.1	9190	2586	5227	8.50527e+10	8.06499e+10	3.31872e+10	0.281409			0.0129619	0.0431344	1.13		1.20617		54.1		5554.53	8.60206e+10
		5	1.8665	0.3004	0.0502	0.0448	2762.78	9166	2591	5245	8.37849e+10	8.04782e+10	3.30925e+10	0.265921			0.012933	0.0430527	1.13		1.20624		54.5		5511.93	8.3937e+10
		6	1.9528	0.3007	0.05	0.0469	2769.37	9256	2716	5352	8.58134e+10	8.62353e+10	3.42699e+10	0.252023			0.0135393	0.0450258	1.2		1.19446		53.7		5599.63	8.6836e+10
		7	1.8863	0.2999	0.0503	0.0447	2797.43	9233	2604	5255	8.57941e+10	8.21268e+10	3.35563e+10	0.278361			0.0129042	0.0430282	1.13		1.20742		53.7		5584.73	8.72495e+10
							Srednja	9225.14	2634.14	5277.71	8.51741e+10	8.23917e+10	3.35672e+10	0.268806												8.63611e+10
										GPa	85.1741	82.3917	33.5672												GPa	86.3611
										stdev	7.54295e+08	2.26953e+09	4.53525e+08												stdev	1.1796e+09
										Stdev Gpa	0.754295	2.26953	0.453525												Stdev Gpa	1.1796
						a													T from tabele 1 of standard C215
				L	b	t		IET - Impulse Excitation Technique
		Sample	mass [kg]	length [m]	width [m]	height [m]	density [kg/m^3]	logitudinal [Hz]	transversal [Hz]	torsional [Hz]	MOE long	MOE tra	MOE tor	Poisson			K	K/L	T		R
		1	2.0117	0.3004	0.0514	0.0473	2754.48	9576	2655	5337	9.11732e+10	8.02604e+10	3.39429e+10	0.343036			0.0136547	0.0454552	1.2		1.19855
		2	1.89	0.3003	0.0502	0.0451	2779.88	9668	2594	5353	9.37282e+10	7.99811e+10	3.46078e+10	0.354147			0.0130196	0.0433554	1.13		1.20443
		3	1.8833	0.299	0.0508	0.0445	2786.28	9456	2521	5304	8.90927e+10	7.64343e+10	3.3964e+10	0.311576			0.0128464	0.0429646	1.13		1.21167
		4	1.8922	0.3005	0.0503	0.0449	2788.1	9570	2484	5286	9.22319e+10	7.44132e+10	3.39406e+10	0.358724			0.0129619	0.0431344	1.13		1.20617
		5	1.8665	0.3004	0.0502	0.0448	2762.78	9534	2484	5298	9.06476e+10	7.39684e+10	3.37646e+10	0.342346			0.012933	0.0430527	1.13		1.20624
		6	1.9528	0.3007	0.05	0.0469	2769.37	9625	2612	5408	9.27918e+10	7.97576e+10	3.49908e+10	0.325947			0.0135393	0.0450258	1.2		1.19446
		7	1.8863	0.2999	0.0503	0.0447	2797.43	9589	2502	5434	9.25376e+10	7.58189e+10	3.58813e+10	0.289498			0.0129042	0.0430282	1.13		1.20742
							Srednja	9574	2550.29	5345.71	9.17433e+10	7.72334e+10	3.44417e+10	0.332182
										GPa	91.7433	77.2334	34.4417
										stdev	1.55243e+09	2.71838e+09	7.73293e+08
										Stdev Gpa	1.55243	2.71838	0.773293

## Sheet: Unfired Clay C215
					a	b													T from tabele 1 of standard C215
				L	b	t		MARM - modified acoustic resonance method																	UT - Ultrasonic Testing
		Sample	mass [kg]	length [m]	width [m]	height [m]	density [kg/m^3]	logitudinal [Hz]	transversal [Hz]	torsional [Hz]	MOE long	MOE tra	MOE tor	Poisson			K	K/L	T		R		microseconds		Velocity	MOE long
		1	0.3651	0.1464	0.036	0.037	1872.26	6623	2869	4090	7.04074e+09	6.75371e+09	3.18929e+09	0.103808			0.0106813	0.0729597	1.38		1.18779		83		1763.86	5.82495e+09
		2	0.3957	0.1468	0.0368667	0.038	1924.08	6446	2961	3697	6.89152e+09	7.08582e+09	2.6937e+09	0.279194			0.01097	0.0747274	1.38		1.18827		79.1		1855.88	6.62707e+09
		3	0.3894	0.1467	0.0368333	0.037	1947.7	6770	2894	3845	7.68459e+09	7.2076e+09	2.93518e+09	0.309047			0.0106813	0.0728105	1.38		1.18413		71.5		2051.75	8.1992e+09
		4	0.3964	0.1483	0.0372667	0.037	1938.52	7099	2896	4042	8.59423e+09	7.50209e+09	3.29415e+09	0.304468			0.0106813	0.0720249	1.38		1.18233		80.2		1849.13	6.62832e+09
		5	0.3729	0.1475	0.0369	0.036	1903.14	6937	2983	4215	7.97001e+09	8.07783e+09	3.47102e+09	0.148079			0.0103926	0.0704584	1.38		1.17963		81.9		1800.98	6.17288e+09
							Srednja	6775	2920.6	3977.8	7.63622e+09	7.32541e+09	3.11667e+09	0.228919												6.69048e+09
										GPa	7.63622	7.32541	3.11667												GPa	6.69048
										stdev	6.96546e+08	4.98869e+08	3.05852e+08												stdev	9.08454e+08
										Stdev Gpa	0.696546	0.498869	0.305852												Stdev Gpa	0.908454
						a													T from tabele 1 of standard C215
				L	b	t		IET - Impulse Excitation Technique
		Sample	mass [kg]	length [m]	width [m]	height [m]	density [kg/m^3]	logitudinal [Hz]	transversal [Hz]	torsional [Hz]	MOE long	MOE tra	MOE tor	Poisson			K	K/L	T		R
		1	0.3651	0.1464	0.036	0.037	1872.26	6659	2393	3497	7.11749e+09	4.69858e+09	2.33152e+09	0.526362			0.0106813	0.0729597	1.38		1.18779
		2	0.3957	0.1468	0.0368667	0.038	1924.08	6195	2563	3027	6.36528e+09	5.30897e+09	1.80582e+09	0.762432			0.01097	0.0747274	1.38		1.18827
		3	0.3894	0.1467	0.0368333	0.037	1947.7	6421	2466	3229	6.91271e+09	5.23335e+09	2.07004e+09	0.669706			0.0106813	0.0728105	1.38		1.18413
		4	0.3964	0.1483	0.0372667	0.037	1938.52	6903	2472	3320	8.12621e+09	5.46616e+09	2.22242e+09	0.828231			0.0106813	0.0720249	1.38		1.18233
		5	0.3729	0.1475	0.0369	0.036	1903.14	6736	2533	3467	7.51484e+09	5.8245e+09	2.34839e+09	0.6			0.0103926	0.0704584	1.38		1.17963
							Srednja	6582.8	2485.4	3308	7.20731e+09	5.30631e+09	2.15564e+09	0.677346
										GPa	7.20731	5.30631	2.15564
										stdev	6.60082e+08	4.08882e+08	2.24859e+08
										Stdev Gpa	0.660082	0.408882	0.224859

## Sheet: Stone E 1876
						a
				L	b	t		MARM - modified acoustic resonance method
		Sample	mass [kg]	length [m]	width [m]	height [m]		logitudinal [Hz]	transversal [Hz]	torsional [Hz]	MOE long	MOE tra	MOE tor	Poison			L/t	Less then 20			b/t	t/b		4*(t/b)-2.52*(t/b)^2+0.21*(t/b)^ 6			B			A		4*L*m*f2	4*L*m*f2/(bt)		(B/(1+A)
		1	2.0117	0.3004	0.0514	0.0473		9265	2730	5336	8.14276e+10	8.25684e+10	3.39902e+10	0.21459			6.35095				1.08668	0.920233	2.00691	1.67445			1.19855	-0.0437016	24.754	-0.00176544		6.88264e+07	2.83094e+10		1.20067
		2	1.89	0.3003	0.0502	0.0451		9249	2621	5290	8.16669e+10	8.33091e+10	3.38604e+10	0.230184			6.65854				1.11308	0.898406	2.01149	1.67007			1.20443	-0.0472688	25.6461	-0.00184312		6.35314e+07	2.80613e+10		1.20666
		3	1.8833	0.299	0.0508	0.0445		9217	2591	5239	8.03585e+10	8.21829e+10	3.31997e+10	0.237704			6.7191				1.14157	0.875984	2.01756	1.6651			1.21167	-0.050611	26.6243	-0.00190094		6.18226e+07	2.73479e+10		1.21398
		4	1.8922	0.3005	0.0503	0.0449		9190	2586	5227	8.09254e+10	8.21759e+10	3.3249e+10	0.235764			6.69265				1.12027	0.892644	2.01291	1.66885			1.20617	-0.0481613	25.8913	-0.00186014		6.21408e+07	2.75145e+10		1.20842
		5	1.8665	0.3004	0.0502	0.0448		9166	2591	5245	7.97168e+10	8.19612e+10	3.31542e+10	0.236063			6.70536				1.12054	0.89243	2.01297	1.6688			1.20624	-0.048194	25.9004	-0.00186074		6.16991e+07	2.74345e+10		1.20848
		6	1.9528	0.3007	0.05	0.0469		9256	2716	5352	8.19875e+10	8.36877e+10	3.43278e+10	0.218949			6.41151				1.0661	0.938	2.0041	1.67783			1.19446	-0.0406064	24.0681	-0.00168715		6.72796e+07	2.86907e+10		1.19648
		7	1.8863	0.2999	0.0503	0.0447		9233	2604	5255	8.16018e+10	8.36281e+10	3.36192e+10	0.243756			6.70917				1.12528	0.888668	2.01395	1.66798			1.20742	-0.0487641	26.0629	-0.00187101		6.24874e+07	2.77918e+10		1.20968
								9225.14	2634.14	5277.71	8.10978e+10	8.27876e+10	3.36286e+10
										GPa	81.0978	82.7876	33.6286
										stdev	8.12591e+08	7.37037e+08	4.52137e+08
										Stdev Gpa	0.812591	0.737037	0.452137
		Sample	mass [kg]	length [m]	width [m]	height [m]		Preassumed poason
		1	2.0117	0.3004	0.0514	0.0473		0.23												When preassumed posaon was 0.17							D*D		K		MOE long
		2	1.89	0.3003	0.0502	0.0451						T1	MOE tra		Poason		Difference Poaso-Preassumed Posaon			T1	Copied					1	0.00325283		0.997954		8.14276e+10
		3	1.8833	0.299	0.0508	0.0445		1.17255	0.00595419	1.17499		1.16749	8.25684e+10		0.21459		-0.0154098			1.16382						2	0.00303603		0.997802		8.16669e+10
		4	1.8922	0.3005	0.0503	0.0449		1.15702	0.00492791	1.1592		1.15277	8.33091e+10		0.230184		0.000184418			1.14942						3	0.00304059		0.997632		8.03585e+10
		5	1.8665	0.3004	0.0502	0.0448		1.15421	0.00475262	1.15634		1.1501	8.21829e+10		0.237704		0.00770397			1.14681						4	0.00303073		0.997701		8.09254e+10
		6	1.9528	0.3007	0.05	0.0469		1.15543	0.0048282	1.15758		1.15126	8.21759e+10		0.235764		0.00576389			1.14794						5	0.00301805		0.997703		7.97168e+10
		7	1.8863	0.2999	0.0503	0.0447		1.15484	0.00479171	1.15698		1.1507	8.19612e+10		0.236063		0.00606262			1.1474						6	0.00313307		0.997953		8.19875e+10
								1.16932	0.00573239	1.1717		1.16443	8.36877e+10		0.218949		-0.0110507			1.16083						7	0.00301879		0.997542		8.16018e+10
								1.15467	0.00478082	1.1568		1.15054	8.36281e+10		0.243756		0.0137558			1.14724											8.10978e+10
													8.27876e+10		0.231001																81.0978
													82.7876
						a
				L	b	t		IET - Impulse Excitation Technique
		Sample	mass [kg]	length [m]	width [m]	height [m]		logitudinal [Hz]	transversal [Hz]	torsional [Hz]	MOE long	MOE tra	MOE tor	Poison			L/t	Less then 20			b/t	t/b		4*(t/b)-2.52*(t/b)^2+0.21*(t/b)^ 6			B			A		4*L*m*f2	4*L*m*f2/(bt)		(B/(1+A)
		1	2.0117	0.3004	0.0514	0.0473		9576	2655	5337	8.68863e+10	7.76905e+10	3.4003e+10	0.142408			6.35095				1.08668	0.920233	2.00691	1.67445			1.19855	-0.0437016	24.754	-0.00176544		6.88522e+07	2.832e+10		1.20067
		2	1.89	0.3003	0.0502	0.0451		9668	2594	5353	8.91461e+10	8.12112e+10	3.46717e+10	0.171145			6.65854				1.11308	0.898406	2.01149	1.67007			1.20443	-0.0472688	25.6461	-0.00184312		6.50536e+07	2.87337e+10		1.20666
		3	1.8833	0.299	0.0508	0.0445		9456	2521	5304	8.44468e+10	7.74356e+10	3.40287e+10	0.1378			6.7191				1.14157	0.875984	2.01756	1.6651			1.21167	-0.050611	26.6243	-0.00190094		6.33662e+07	2.80307e+10		1.21398
		4	1.8922	0.3005	0.0503	0.0449		9570	2484	5286	8.75979e+10	7.54616e+10	3.40039e+10	0.109603			6.69265				1.12027	0.892644	2.01291	1.66885			1.20617	-0.0481613	25.8913	-0.00186014		6.35515e+07	2.81392e+10		1.20842
		5	1.8665	0.3004	0.0502	0.0448		9534	2484	5298	8.60897e+10	7.49754e+10	3.38276e+10	0.108199			6.70536				1.12054	0.89243	2.01297	1.6688			1.20624	-0.048194	25.9004	-0.00186074		6.29523e+07	2.79918e+10		1.20848
		6	1.9528	0.3007	0.05	0.0469		9625	2612	5408	8.851e+10	7.70075e+10	3.50499e+10	0.0985407			6.41151				1.0661	0.938	2.0041	1.67783			1.19446	-0.0406064	24.0681	-0.00168715		6.86949e+07	2.92942e+10		1.19648
		7	1.8863	0.2999	0.0503	0.0447		9589	2502	5434	8.78166e+10	7.68402e+10	3.59485e+10	0.0687536			6.70917				1.12528	0.888668	2.01395	1.66798			1.20742	-0.0487641	26.0629	-0.00187101		6.68169e+07	2.97174e+10		1.20968
								9574	2550.29	5345.71	8.72134e+10	7.72317e+10	3.45047e+10
										GPa	87.2134	77.2317	34.5047
										stdev	1.5786e+09	2.02142e+09	7.7432e+08
										Stdev Gpa	1.5786	2.02142	0.77432
		Sample	mass [kg]	length [m]	width [m]	height [m]		Preassumed poason
		1	2.0117	0.3004	0.0514	0.0473		0.12												When preassumed posaon was 0.17							D*D		K		MOE long
		2	1.89	0.3003	0.0502	0.0451						T1	MOE tra		Poason		Difference Poaso-Preassumed Posaon			T1	Kopirano					1	0.00325283		0.999099		8.68863e+10
		3	1.8833	0.299	0.0508	0.0445		1.16611	0.00541124	1.16327		1.16145	7.76905e+10		0.142408		0.0224079			1.16382						2	0.00303603		0.998785		8.91461e+10
		4	1.8922	0.3005	0.0503	0.0449		1.15116	0.00447854	1.14853		1.14726	8.12112e+10		0.171145		0.0511453			1.14942						3	0.00304059		0.999204		8.44468e+10
		5	1.8665	0.3004	0.0502	0.0448		1.14845	0.00431924	1.14587		1.14468	7.74356e+10		0.1378		0.0178004			1.14681						4	0.00303073		0.999503		8.75979e+10
		6	1.9528	0.3007	0.05	0.0469		1.14962	0.00438793	1.14702		1.1458	7.54616e+10		0.109603		-0.0103971			1.14794						5	0.00301805		0.999517		8.60897e+10
		7	1.8863	0.2999	0.0503	0.0447		1.14906	0.00435476	1.14646		1.14526	7.49754e+10		0.108199		-0.0118014			1.1474						6	0.00313307		0.999585		8.851e+10
								1.16299	0.00520966	1.1602		1.1585	7.70075e+10		0.0985407		-0.0214593			1.16083						7	0.00301879		0.999804		8.78166e+10
								1.14889	0.00434486	1.1463		1.1451	7.68402e+10		0.0687536		-0.0512464			1.14724											8.72134e+10
													7.72317e+10		0.119493																87.2134

## Sheet: unifired clay E 1876
						a
				L	b	t		MARM - modified acoustic resonance method
		Sample	mass [kg]	length [m]	width [m]	height [m]		logitudinal [Hz]	transversal [Hz]	torsional [Hz]	MOE long	MOE tra	MOE tor	Poison			L/t	Less then 20			b/t	t/b		4*(t/b)-2.52*(t/b)^2+0.21*(t/b)^ 6			B			A		4*L*m*f2	4*L*m*f2/(bt)		(B/(1+A)
		1	0.3651	0.1464	0.036	0.037		6623	2869	4090	6.7296e+09	6.89618e+09	3.16974e+09	0.0878155			3.95676				0.972973	1.02778	2.00075	1.69669			1.17921	-0.0231502	21.0694	-0.00109876		3.57651e+06	2.68507e+09		1.18051
		2	0.3957	0.1468	0.0368667	0.038		6446	2961	3697	6.67927e+09	7.33258e+09	2.675e+09	0.370576			3.86316				0.970175	1.03074	2.00092	1.69748			1.17875	-0.022538	20.982	-0.00107416		3.17578e+06	2.26691e+09		1.18002
		3	0.3894	0.1467	0.0368333	0.037		6770	2894	3845	7.39079e+09	7.35139e+09	2.93549e+09	0.252156			3.96486				0.995495	1.00452	2.00002	1.69101			1.18274	-0.0278916	21.7789	-0.00128067		3.37815e+06	2.47877e+09		1.18425
		4	0.3964	0.1483	0.0372667	0.037		7099	2896	4042	8.23013e+09	7.60672e+09	3.30483e+09	0.150848			4.00811				1.00721	0.992844	2.00005	1.68846			1.18454	-0.0302259	22.1518	-0.00136449		3.84174e+06	2.78615e+09		1.18616
		5	0.3729	0.1475	0.0369	0.036		6937	2983	4215	7.63117e+09	8.0951e+09	3.49888e+09	0.156814			4.09722				1.025	0.97561	2.00061	1.68495			1.18734	-0.0336007	22.7235	-0.00147868		3.90876e+06	2.94246e+09		1.1891
											7.33219e+09	7.45639e+09	3.11679e+09
										GPa	7.33219	7.45639	3.11679
										stdev	6.4972e+08	4.38959e+08	3.21015e+08
										Stdev Gpa	0.64972	0.438959	0.321015
		Sample	mass [kg]	length [m]	width [m]	height [m]		Preassumed poason
		1	0.3651	0.1464	0.036	0.037		0.19												When preassumed posaon was 0.17							D*D		K		MOE long
		2	0.3957	0.1468	0.0368667	0.038						T1	MOE tra		Poason		Difference Poaso-Preassumed Posaon			T1	Copied					1	0.00177667		0.999212		6.7296e+09
		3	0.3894	0.1467	0.0368333	0.037		1.43539	0.0380028	1.43811		1.40896	6.89618e+09		0.0878155		-0.102184			1.40624						2	0.00186877		0.985323		6.67927e+09
		4	0.3964	0.1483	0.0372667	0.037		1.45656	0.0418219	1.4596		1.42791	7.33258e+09		0.370576		0.180576			1.42506						3	0.00181713		0.993383		7.39079e+09
		5	0.3729	0.1475	0.0369	0.036		1.43362	0.0376929	1.43632		1.40738	7.35139e+09		0.252156		0.062156			1.40467						4	0.00183854		0.997656		8.23013e+09
								1.42439	0.0360924	1.42695		1.3991	7.60672e+09		0.150848		-0.0391522			1.39644						5	0.00177174		0.997532		7.63117e+09
								1.40627	0.0330533	1.40858		1.3828	8.0951e+09		0.156814		-0.0331862			1.38025
															0.203642		0.0136417
															Average		Below 0.02		Condition
						a
				L	b	t		IET - Impulse Excitation Technique
		Sample	mass [kg]	length [m]	width [m]	height [m]		logitudinal [Hz]	transversal [Hz]	torsional [Hz]	MOE long	MOE tra	MOE tor	Poison			L/t	Less then 20			b/t	t/b		4*(t/b)-2.52*(t/b)^2+0.21*(t/b)^ 6			B			A		4*L*m*f2	4*L*m*f2/(bt)		(B/(1+A)
		1	0.3651	0.1464	0.036	0.037		6659	2393	3497	6.79892e+09	4.83673e+09	2.31722e+09	0.0436462			3.95676				0.972973	1.02778	2.00075	1.69669			1.17921	-0.0231502	21.0694	-0.00109876		2.61459e+06	1.96291e+09		1.18051
		2	0.3957	0.1468	0.0368667	0.038		6195	2563	3027	6.27771e+09	5.53997e+09	1.79329e+09	0.544642			3.86316				0.970175	1.03074	2.00092	1.69748			1.17875	-0.022538	20.982	-0.00107416		2.12901e+06	1.51971e+09		1.18002
		3	0.3894	0.1467	0.0368333	0.037		6421	2466	3229	6.66671e+09	5.38106e+09	2.07026e+09	0.29961			3.96486				0.995495	1.00452	2.00002	1.69101			1.18274	-0.0278916	21.7789	-0.00128067		2.38244e+06	1.74815e+09		1.18425
		4	0.3964	0.1483	0.0372667	0.037		6903	2472	3320	7.81517e+09	5.58671e+09	2.22963e+09	0.252833			4.00811				1.00721	0.992844	2.00005	1.68846			1.18454	-0.0302259	22.1518	-0.00136449		2.59186e+06	1.8797e+09		1.18616
		5	0.3729	0.1475	0.0369	0.036		6736	2533	3467	7.22019e+09	5.88227e+09	2.36724e+09	0.242435			4.09722				1.025	0.97561	2.00061	1.68495			1.18734	-0.0336007	22.7235	-0.00147868		2.64455e+06	1.99078e+09		1.1891
								6582.8	2485.4	3308	6.95574e+09	5.44535e+09	2.15553e+09
										GPa	6.95574	5.44535	2.15553
										stdev	5.86602e+08	3.85485e+08	2.31812e+08
										Stdev Gpa	0.586602	0.385485	0.231812
		Sample	mass [kg]	length [m]	width [m]	height [m]		Preassumed poason
		1	0.3651	0.1464	0.036	0.037		0.26												When preassumed posaon was 0.17							D*D		K		MOE long
		2	0.3957	0.1468	0.0368667	0.038						T1	MOE tra		Poason		Difference Poaso-Preassumed Posaon			T1	Kopirano					1	0.00177667		0.999805		6.79892e+09
		3	0.3894	0.1467	0.0368333	0.037		1.44835	0.0408137	1.46169		1.42042	4.83673e+09		0.0436462		-0.216354			1.40624						2	0.00186877		0.968297		6.27771e+09
		4	0.3964	0.1483	0.0372667	0.037		1.47015	0.0449153	1.48433		1.43989	5.53997e+09		0.544642		0.284642			1.42506						3	0.00181713		0.990659		6.66671e+09
		5	0.3729	0.1475	0.0369	0.036		1.44653	0.0404809	1.4598		1.4188	5.38106e+09		0.29961		0.0396101			1.40467						4	0.00183854		0.993414		7.81517e+09
								1.43702	0.038762	1.44993		1.41029	5.58671e+09		0.252833		-0.0071673			1.39644						5	0.00177174		0.994101		7.22019e+09
								1.41835	0.0354981	1.43057		1.39354	5.88227e+09		0.242435		-0.0175649			1.38025
													5.44535e+09		0.276633		0.0166333
